# Supplementary material for: Long-Term Residential Exposure to Particulate Matter and Its Components, Nitrogen Dioxide and Ozone—A Northern Sweden Cohort Study on Mortality
Source: Int J Environ Res Public Health. 2021 Aug 11;18(16):8476. doi: 10.3390/ijerph18168476 (PMC8393394; doi:10.3390/ijerph18168476)
Supplement: Supplementary file 1 [file ijerph-18-08476-s001.zip]

Archive with 1 entries (1 files):
- ijerph-1063294-supplementary.pdf
